# Supplementary material for: Smoking induces sex-specific changes in the small airway proteome
Source: Respir Res. 2021 Aug 24;22:234. doi: 10.1186/s12931-021-01825-6 (PMC8385797; doi:10.1186/s12931-021-01825-6)
Supplement: Supplementary file 2 — Additional file 2: Table S1. List of 203 proteins with RFU values > LOD in more than 50% of the samples that was used for further analysis. Table S2. Proteins significantly altered in current smokers as compared to never smokers in the joint model. [file 12931_2021_1825_MOESM2_ESM.xlsx]

## Sheet: S1 table
	Table S1. List of 203 proteins with RFU values >LOD in more than 50% of the samples that was used for further analysis.
	Protein full name	Uniprot	Entrez Gene Symbol
	Lumican	P51884	LUM
	14-3-3 protein beta/alpha	P31946	YWHAB
	Complement C4b	P0C0L4 P0C0L5	C4A C4B
	Complement C5	P01031	C5
	C-X-C motif chemokine 16	Q9H2A7	CXCL16
	Complement factor I	P05156	CFI
	Cystatin-C	P01034	CST3
	Heat shock protein HSP 90-alpha/beta	P07900 P08238	HSP90AA1 HSP90AB1
	Macrophage mannose receptor 1	P22897	MRC1
	Complement C3b, inactivated	P01024	C3
	Vitamin K-dependent protein S	P07225	PROS1
	Thyroxine-binding globulin	P05543	SERPINA7
	Immunoglobulin G	P01857	IGHG1 IGHG2 IGHG3 IGHG4 IGK@ IGL@
	Inhibin beta A chain	P08476	INHBA
	Complement C1q subcomponent	P02745 P02746 P02747	C1QA C1QB C1QC
	Complement C3	P01024	C3
	C3a anaphylatoxin des Arginine	P01024	C3
	Hemopexin	P02790	HPX
	Ras-related C3 botulinum toxin substrate 1	P63000	RAC1
	Alpha-1-antichymotrypsin	P01011	SERPINA3
	Apolipoprotein E (isoform E4)	P02649	APOE
	Insulin-like growth factor-binding protein 4	P22692	IGFBP4
	Properdin	P27918	CFP
	C-C motif chemokine 18	P55774	CCL18
	WNT1-inducible-signaling pathway protein 1	O95388	WISP1
	Complement component C9	P02748	C9
	Lipopolysaccharide-binding protein	P18428	LBP
	Complement C2	P06681	C2
	Polymeric immunoglobulin receptor	P01833	PIGR
	Transforming growth factor-beta-induced protein ig-h3	Q15582	TGFBI
	Low affinity immunoglobulin gamma Fc region receptor III-B	O75015	FCGR3B
	Heparin cofactor 2	P05546	SERPIND1
	Antithrombin-III	P01008	SERPINC1
	Extracellular matrix protein 1	Q16610	ECM1
	Fetuin-B	Q9UGM5	FETUB
	Fibronectin Fragment 3	P02751	FN1
	Follistatin-related protein 3	O95633	FSTL3
	Kallistatin	P29622	SERPINA4
	Angiotensinogen	P01019	AGT
	Beta-2-microglobulin	P61769	B2M
	Carboxypeptidase B2	Q96IY4	CPB2
	Adiponectin	Q15848	ADIPOQ
	Alpha-2-HS-glycoprotein	P02765	AHSG
	Serum albumin	P02768	ALB
	Peptidyl-prolyl cis-trans isomerase A	P62937	PPIA
	Advanced glycosylation end product-specific receptor, soluble	Q15109	AGER
	Complement component C6	P13671	C6
	Complement factor B	P00751	CFB
	Fibronectin	P02751	FN1
	Plasma kallikrein	P03952	KLKB1
	Complement factor H	P08603	CFH
	Serotransferrin	P02787	TF
	6-phosphogluconate dehydrogenase, decarboxylating	P52209	PGD
	Alcohol dehydrogenase [NADP(+)]	P14550	AKR1A1
	Intercellular adhesion molecule 1	P05362	ICAM1
	Complement C4	P0C0L4, P0C0L5	C4A C4B
	Kininogen-1	P01042	KNG1
	Adhesion G protein-coupled receptor E2	Q9UHX3	ADGRE2
	Afamin	P43652	AFM
	Gelsolin	P06396	GSN
	Coagulation factor IX	P00740	F9
	Complement decay-accelerating factor	P08174	CD55
	Immunoglobulin G	P01857	IGHG1 IGHG2 IGHG3 IGHG4 IGK@ IGL@
	Immunoglobulin G	P01857	IGHG1 IGHG2 IGHG3 IGHG4 IGK@ IGL@
	Neurogenic locus notch homolog protein 1	P46531	NOTCH1
	Immunoglobulin G	P01857	IGHG1 IGHG2 IGHG3 IGHG4 IGK@ IGL@
	Prothrombin	P00734	F2
	Fatty acid-binding protein, heart	P05413	FABP3
	Beta-Ala-His dipeptidase	Q96KN2	CNDP1
	Heat shock protein HSP 90-beta	P08238	HSP90AB1
	Neuropilin-1	O14786	NRP1
	Complement C3d fragment	P01024	C3
	14-3-3 protein zeta/delta	P63104	YWHAZ
	Extracellular superoxide dismutase [Cu-Zn]	P08294	SOD3
	EGF-containing fibulin-like extracellular matrix protein 1	Q12805	EFEMP1
	Transgelin-2	P37802	TAGLN2
	Pigment epithelium-derived factor	P36955	SERPINF1
	Metalloproteinase inhibitor 2	P16035	TIMP2
	Hepatocyte growth factor receptor	P08581	MET
	Coagulation factor Xa	P00742	F10
	Fibronectin Fragment 4	P02751	FN1
	Plasminogen	P00747	PLG
	Lactadherin	Q08431	MFGE8
	Sex hormone-binding globulin	P04278	SHBG
	Apolipoprotein E (isoform E2)	P02649	APOE
	CD166 antigen	Q13740	ALCAM
	Heat shock cognate 71 kDa protein	P11142	HSPA8
	Ferritin	P02794 P02792	FTH1 FTL
	Cathepsin H	P09668	CTSH
	Interleukin-6 receptor subunit beta	P40189	IL6ST
	Fibrinogen	P02671 P02675 P02679	FGA FGB FGG
	C-C motif chemokine 23	P55773	CCL23
	Alpha-2-antiplasmin	P08697	SERPINF2
	Tissue factor pathway inhibitor	P10646	TFPI
	Ubiquitin-conjugating enzyme E2 N	P61088	UBE2N
	C3a anaphylatoxin	P01024	C3
	Coagulation factor IXab	P00740	F9
	Fibroblast growth factor receptor 1	P11362	FGFR1
	Translationally-controlled tumor protein	P13693	TPT1
	72 kDa type IV collagenase	P08253	MMP2
	Plasma protease C1 inhibitor	P05155	SERPING1
	Fibrinogen gamma chain	P02679	FGG
	Leukocyte immunoglobulin-like receptor subfamily B member 1	Q8NHL6	LILRB1
	Proprotein convertase subtilisin/kexin type 9	Q8NBP7	PCSK9
	Plexin-B2	O15031	PLXNB2
	Apolipoprotein E (isoform E3)	P02649	APOE
	Contactin-1	Q12860	CNTN1
	Endothelial cell-selective adhesion molecule	Q96AP7	ESAM
	Tumor necrosis factor receptor superfamily member 1A	P19438	TNFRSF1A
	Malate dehydrogenase, cytoplasmic	P40925	MDH1
	Intercellular adhesion molecule 5	Q9UMF0	ICAM5
	Tumor necrosis factor receptor superfamily member 21	O75509	TNFRSF21
	Fructose-bisphosphate aldolase A	P04075	ALDOA
	Tyrosine-protein kinase transmembrane receptor ROR1	Q01973	ROR1
	L-lactate dehydrogenase B chain	P07195	LDHB
	Interleukin-6 receptor subunit alpha	P08887	IL6R
	Sialic acid-binding Ig-like lectin 14	Q08ET2	SIGLEC14
	Tartrate-resistant acid phosphatase type 5	P13686	ACP5
	Peroxiredoxin-6	P30041	PRDX6
	Lithostathine-1-alpha	P05451	REG1A
	Hepatocyte growth factor-like protein	P26927	MST1
	Macrophage-capping protein	P40121	CAPG
	Scavenger receptor cysteine-rich type 1 protein M130	Q86VB7	CD163
	Tropomyosin alpha-4 chain	P67936	TPM4
	Retinoic acid receptor responder protein 2	Q99969	RARRES2
	Tumor necrosis factor receptor superfamily member 6	P25445	FAS
	Insulin-like growth factor-binding protein 2	P18065	IGFBP2
	Small ubiquitin-related modifier 3	P55854	SUMO3
	Urokinase plasminogen activator surface receptor	Q03405	PLAUR
	Haptoglobin	P00738	HP
	Plasma serine protease inhibitor	P05154	SERPINA5
	Hepatocyte growth factor activator	Q04756	HGFAC
	Inter-alpha-trypsin inhibitor heavy chain H4	Q14624	ITIH4
	L-Selectin	P14151	SELL
	Neurexin-3-beta	Q9HDB5	NRXN3
	Protein FAM3B	P58499	FAM3B
	Collectin-12	Q5KU26	COLEC12
	Protein S100-A6	P06703	S100A6
	Vitamin K-dependent protein C	P04070	PROC
	Desmocollin-2	Q02487	DSC2
	Complement component C7	P10643	C7
	High affinity immunoglobulin gamma Fc receptor I	P12314	FCGR1A
	Scavenger receptor class F member 1	Q14162	SCARF1
	Alpha-enolase	P06733	ENO1
	Agouti-related protein	O00253	AGRP
	Complement factor D	P00746	CFD
	Complement C5b-C6 complex	P01031,P13671	C5 C6
	Serum amyloid P-component	P02743	APCS
	Low affinity immunoglobulin gamma Fc region receptor II-a	P12318	FCGR2A
	Histidine-rich glycoprotein	P04196	HRG
	Mammaglobin-B	O75556	SCGB2A1
	Tyrosine-protein kinase receptor Tie-1, soluble	P35590	TIE1
	Leukocyte immunoglobulin-like receptor subfamily B member 2	Q8N423	LILRB2
	Hepcidin	P81172	HAMP
	Proteasome subunit alpha type-2	P25787	PSMA2
	Angiogenin	P03950	ANG
	14-3-3 protein theta	P27348	YWHAQ
	Follistatin-related protein 1	Q12841	FSTL1
	Granulins	P28799	GRN
	Testican-2	Q92563	SPOCK2
	Low-density lipoprotein receptor-related protein 1B	Q9NZR2	LRP1B
	Cofilin-1	P23528	CFL1
	Macrophage colony-stimulating factor 1 receptor	P07333	CSF1R
	Allograft inflammatory factor 1	P55008	AIF1
	Insulin-like growth factor-binding protein 6	P24592	IGFBP6
	Phosphoglycerate mutase 1	P18669	PGAM1
	Drebrin-like protein	Q9UJU6	DBNL
	Tyrosine-protein kinase Lyn, isoform B	P07948	LYN
	Alpha-2-macroglobulin	P01023	A2M
	Alpha-1-antichymotrypsin complex	P01011	SERPINA3
	C5a anaphylatoxin	P01031	C5
	Annexin A6	P08133	ANXA6
	Adenylate kinase isoenzyme 1	P00568	AK1
	Pappalysin-1	Q13219	PAPPA
	CMRF35-like molecule 6	Q08708	CD300C
	Sialic acid-binding Ig-like lectin 9	Q9Y336	SIGLEC9
	Pulmonary surfactant-associated protein D	P35247	SFTPD
	Immunoglobulin A	P01876 P01877	IGHA1 IGHA2
	Vascular endothelial growth factor receptor 3	P35916	FLT4
	C-type lectin domain family 4 member M	Q9H2X3	CLEC4M
	Leukotriene A-4 hydrolase	P09960	LTA4H
	Glucose-6-phosphate isomerase	P06744	GPI
	Neutrophil gelatinase-associated lipocalin	P80188	LCN2
	Heat shock 70 kDa protein 1A	P0DMV8	HSPA1A
	RAC-beta serine/threonine-protein kinase	P31751	AKT2
	Resistin	Q9HD89	RETN
	C-C motif chemokine 16	O15467	CCL16
	Galectin-3-binding protein	Q08380	LGALS3BP
	Transforming growth factor beta receptor type 3	Q03167	TGFBR3
	Low affinity immunoglobulin epsilon Fc receptor	P06734	FCER2
	C-X-C motif chemokine 11	O14625	CXCL11
	Dickkopf-related protein 3	Q9UBP4	DKK3
	Endoglin	P17813	ENG
	Myeloid cell surface antigen CD33	P20138	CD33
	Inhibin beta A chain:Inhibin beta B chain heterodimer	P08476 P09529	INHBA INHBB
	Histone H2A type 3	Q7L7L0	HIST3H2A
	Metalloproteinase inhibitor 1	P01033	TIMP1
	Inhibitor of growth protein 1	Q9UK53	ING1
	Immunoglobulin D	P01880	IGHD IGK@ IGL@
	Protein kinase C delta type	Q05655	PRKCD
	Thrombospondin-4	P35443	THBS4
	Alanine aminotransferase 1	P24298	GPT
	Interleukin-1 receptor-like 1	Q01638	IL1RL1

## Sheet: S2 table
	Table S2. Proteins significantly altered in current smokers as compared to never smokers in the joint model.
	Protein	p-value	q-value	log2(fold change)
	Follistatin-related protein 3	1.31069e-07	2.66071e-05	-0.611187
	Inhibin beta A chain	2.19617e-06	0.000222911	-0.583572
	Vitamin K-dependent protein S	2.15718e-05	0.00108871	-0.586399
	Testican-2	2.33984e-05	0.00108871	-0.532138
	Advanced glycosylation end product-specific receptor, soluble	2.68156e-05	0.00108871	-0.662738
	Complement C2	6.76819e-05	0.00218125	-0.602723
	Complement decay-accelerating factor	7.52157e-05	0.00218125	-0.649162
	Complement factor D	0.00018215	0.00462205	-0.594482
	EGF-containing fibulin-like extracellular matrix protein 1	0.000297223	0.00670402	-0.514318
	Adiponectin	0.000331125	0.00672184	-0.578174
	Interleukin-6 receptor subunit beta	0.000414237	0.00681094	-0.441636
	Translationally-controlled tumor protein	0.000438086	0.00681094	0.571126
	Extracellular superoxide dismutase [Cu-Zn]	0.000466276	0.00681094	-0.543893
	Hepatocyte growth factor receptor	0.000474844	0.00681094	-0.261359
	Follistatin-related protein 1	0.000503271	0.00681094	-0.591679
	Fibrinogen	0.000727952	0.00923589	-0.653531
	Beta-2-microglobulin	0.000995436	0.0118867	-0.591362
	Complement component C7	0.00107171	0.0120865	-0.465884
	Heat shock protein HSP 90-beta	0.00131793	0.0140811	0.708196
	Protein FAM3B	0.00181741	0.0184467	-0.452906
	Heat shock protein HSP 90-alpha/beta	0.00197173	0.0190601	0.584224
	Inhibin beta A chain:Inhibin beta B chain heterodimer	0.00232698	0.0199853	-0.292716
	Ras-related C3 botulinum toxin substrate 1	0.00233053	0.0199853	0.442466
	Transforming growth factor beta receptor type 3	0.00236279	0.0199853	-0.362235
	Tropomyosin alpha-4 chain	0.00319847	0.0259716	0.59242
	Complement C3b, inactivated	0.00358168	0.0279646	-0.453807
	Complement C3	0.00399114	0.0300075	-0.41139
	Extracellular matrix protein 1	0.00455598	0.0330308	-0.404771
	Complement C5	0.00487951	0.0341566	-0.441181
	Fibroblast growth factor receptor 1	0.0053213	0.0360075	-0.241347
	Immunoglobulin A	0.00573915	0.0375821	-0.511201
	Heat shock cognate 71 kDa protein	0.00603098	0.037744	0.552183
	Neurexin-3-beta	0.00613572	0.037744	-0.402691
	Interleukin-1 receptor-like 1	0.00667085	0.039492	-0.354169
	C3a anaphylatoxin des Arginine	0.00693271	0.039492	-0.43154
	Alpha-1-antichymotrypsin complex	0.0070035	0.039492	-0.489484
	14-3-3 protein beta/alpha	0.0073828	0.0405056	0.459685
	Complement factor H	0.00888285	0.0466963	-0.497802
	14-3-3 protein zeta/delta	0.00897121	0.0466963	0.445458
	Contactin-1	0.00934861	0.0473757	-0.451468
	C3a anaphylatoxin	0.0097881	0.0473757	-0.194631
	Lumican	0.00980186	0.0473757	-0.348391
	Plexin-B2	0.0106544	0.0502988	-0.261466
	Alpha-2-macroglobulin	0.0109784	0.0506506	-0.172291
	6-phosphogluconate dehydrogenase, decarboxylating	0.0112547	0.0507711	0.506213
	Complement component C6	0.0120673	0.0532534	-0.328754
	Fatty acid-binding protein, heart	0.013479	0.0582178	0.514787
	Fetuin-B	0.0143084	0.0605128	-0.350454
	Gelsolin	0.014641	0.0606556	0.389028
	Cofilin-1	0.0151249	0.061407	0.38126
	Complement C3d fragment	0.0205451	0.0817777	-0.321161
	Immunoglobulin G (2)	0.0209941	0.0819578	-0.42347
	Fructose-bisphosphate aldolase A	0.0219183	0.0839512	0.43412
	Macrophage mannose receptor 1	0.0223855	0.0840751	-0.393055
	Histidine-rich glycoprotein	0.0230731	0.0840751	-0.28268
	Pigment epithelium-derived factor	0.023573	0.0840751	-0.340971
	Low-density lipoprotein receptor-related protein 1B	0.0239192	0.0840751	-0.350824
	Adhesion G protein-coupled receptor E2	0.02452	0.0840751	-0.316517
	Plasminogen	0.0247229	0.0840751	-0.212916
	Complement C4	0.0248498	0.0840751	-0.609558
	Sex hormone-binding globulin	0.0256924	0.0855011	-0.359741
	Macrophage-capping protein	0.0279467	0.0915029	0.337957
	Drebrin-like protein	0.0289214	0.0931913	0.264448
	Immunoglobulin G	0.0302178	0.0949235	-0.394863
	Ubiquitin-conjugating enzyme E2 N	0.0303942	0.0949235	0.326619
	Intercellular adhesion molecule 5	0.031052	0.0951576	-0.253279
	Metalloproteinase inhibitor 2	0.0317603	0.0951576	-0.192858
	Complement C5b-C6 complex	0.0318754	0.0951576	-0.17302
	Fibrinogen gamma chain	0.0332766	0.0964662	-0.33837
	72 kDa type IV collagenase	0.0333624	0.0964662	-0.123951
	C-X-C motif chemokine 16	0.0341112	0.0964662	0.369923
	Alpha-2-HS-glycoprotein	0.0342146	0.0964662	-0.310353
	Plasma kallikrein	0.0362775	0.100881	-0.367764
	Retinoic acid receptor responder protein 2	0.0393072	0.107829	-0.216775
	Small ubiquitin-related modifier 3	0.0401088	0.108561	0.233262
	Galectin-3-binding protein	0.0415528	0.109903	-0.146276
	Collectin-12	0.0416874	0.109903	-0.265442
	Adenylate kinase isoenzyme 1	0.0443188	0.115342	-0.269988
	Complement C4b	0.0490912	0.123855	-0.449542
	Peptidyl-prolyl cis-trans isomerase A	0.0492648	0.123855	0.35114
	Insulin-like growth factor-binding protein 6	0.04942	0.123855	-0.258176
	Data presented is based on the t-test adjusted for age and the investigator.
